# Supplementary material for: Dual functions of microRNA-17 in maintaining cartilage homeostasis and protection against osteoarthritis
Source: Nat Commun. 2022 May 4;13:2447. doi: 10.1038/s41467-022-30119-8 (PMC9068604; doi:10.1038/s41467-022-30119-8)
Supplement: Supplementary file 4 — Source Data [file 41467_2022_30119_MOESM4_ESM.xlsx]

## Sheet: Fig. 1b OARSI grade
	grade
sham-1	0.5
sham-2	1
sham-3	0
sham-4	0
sham-5	0.5
sham-6	0.5
DMM-4wk-1	0.5
DMM-4wk-2	2
DMM-4wk-3	1
DMM-4wk-4	0.5
DMM-4wk-5	2
DMM-4wk-6	2
DMM-8wk-1	4
DMM-8wk-2	3
DMM-8wk-3	2
DMM-8wk-4	4
DMM-8wk-5	5
DMM-8wk-6	5
DMM-12wk-1	5
DMM-12wk-2	4
DMM-12wk-3	6
DMM-12wk-4	3
DMM-12wk-5	5
DMM-12wk-6	5

## Sheet: Fig. 1b positive cells
	percentage
sham-1	48.8372
sham-2	32.3529
sham-3	43.9024
sham-4	42.8571
DMM-4wk-1	15.7895
DMM-4wk-2	22.2222
DMM-4wk-3	25.8065
DMM-4wk-4	20
DMM-8wk-1	5.40541
DMM-8wk-2	12.5
DMM-8wk-3	6.81818
DMM-8wk-4	7.40741
DMM-12wk-1	11.1111
DMM-12wk-2	13.3333
DMM-12wk-3	9.52381
DMM-12wk-4	4

## Sheet: Fig. 1c
	GRADE
sham antagomirNC-1	0.5
sham antagomirNC-2	0.5
sham antagomirNC-3	0.5
sham antagomirNC-4	0
sham antagomirNC-5	0
sham antagomirNC-6	0
sham antagomir17-1	1
sham antagomir17-2	0
sham antagomir17-3	0
sham antagomir17-4	0.5
sham antagomir17-5	0.5
sham antagomir17-6	0.5
DMM antagomirNC-1	2
DMM antagomirNC-2	2
DMM antagomirNC-3	2
DMM antagomirNC-4	1
DMM antagomirNC-5	1
DMM antagomirNC-6	2
DMM antagomirNC-7	2
DMM antagomirNC-8	0.5
DMM antagomir17-1	4
DMM antagomir17-2	4
DMM antagomir17-3	3
DMM antagomir17-4	2
DMM antagomir17-5	3
DMM antagomir17-6	4
DMM antagomir17-7	4
DMM antagomir17-8	3

## Sheet: Fig. 1d
	GRADE
sham agomirNC-1	1
sham agomirNC-2	0.5
sham agomirNC-3	0.5
sham agomirNC-4	1
sham agomirNC-5	0.5
sham agomirNC-6	0
sham agomirNC-7	0
sham agomirNC-8	0
sham agomir17-1	1
sham agomir17-2	0.5
sham agomir17-3	0
sham agomir17-4	0
sham agomir17-5	0.5
sham agomir17-6	0.5
sham agomir17-7	0
sham agomir17-8	0
DMM agomirNC-1	2
DMM agomirNC-2	4
DMM agomirNC-3	4
DMM agomirNC-4	5
DMM agomirNC-5	4
DMM agomirNC-6	3
DMM agomirNC-7	4
DMM agomirNC-8	3
DMM agomir17-1	2
DMM agomir17-2	1
DMM agomir17-3	1
DMM agomir17-4	1
DMM agomir17-5	3
DMM agomir17-6	0.5
DMM agomir17-7	1
DMM agomir17-8	2

## Sheet: Fig. 1e
	grade
control-1	2
control-2	2
control-3	1
control-4	1
control-5	2
control-6	1
cKO-1	6
cKO-2	5
cKO-3	5
cKO-4	5
cKO-5	6
cKO-6	6

## Sheet: Fig. 1f
	grade
DMM agomirNC-1	5
DMM agomirNC-2	4
DMM agomirNC-3	6
DMM agomirNC-4	6
DMM agomirNC-5	6
DMM agomirNC-6	6
DMM agomir17-1	4
DMM agomir17-2	3
DMM agomir17-3	3
DMM agomir17-4	3
DMM agomir17-5	4
DMM agomir17-6	2

## Sheet: Fig. 2a
	NC+ wt UTR
MMP3	0.7367	0.8856	1.2145	1.1389	0.8149	1.2094
MMP13	1.1227	1.0092	0.9651	1.0837	0.9236	0.8957
ADAMTS5	0.8534	1.1759	0.9126	1.0172	1.1037	0.9372
NOS2	1.1998	0.7252	0.809	1.2357	0.8609	1.1694
EPAS1	0.8279	0.9374	1.3937	0.8419	1.0345	0.9646
VECTOR	0.7497	0.8091	1.1108	1.268	1.1962	0.8662
	miR-17+wt UTR
MMP3	0.6376	0.6969	0.7122	0.7839	0.5572	0.7083
MMP13	0.6506	0.6062	0.6038	0.6205	0.562	0.5986
ADAMTS5	0.7156	0.7454	0.6108	0.5038	0.5592	0.6618
NOS2	0.63922	0.599098	0.665181	0.3982	0.4296	0.3102
EPAS1	0.7363	0.9866	1.2973	0.7765	1.0963	0.7075
VECTOR	1.0457	0.8808	1.0733	0.9662	1.2937	1.1321
	NC+ mut UTR
MMP3	1.0065	1.0004	0.8709	1.1222
MMP13	1.1707	0.7377	0.7943	1.2973
ADAMTS5	0.9552	0.8837	1.1884	0.9727
NOS2	1.1881	0.9208	0.7597	1.1314
	miR-17+mut UTR
MMP3	0.9605	1.0471	0.9929	0.8295
MMP13	1.1815	0.8014	0.9598	0.8173
ADAMTS5	1.0372	1.0875	1.1939	1.117
NOS2	0.9809	0.7447	0.9959	1.0785

## Sheet: Fig. 2b western blot
	MMP3	MMP13	ADAMTS5	NOS2	SOX9	COL2A1
mimicNC-1	0.732178	1.31457	1.46346	1.47659	1.15427	1.16963
mimicNC-2	0.688833	0.717909	0.865863	0.343572	1.08225	0.897936
mimicNC-3	1.579	0.967602	0.670681	1.17984	0.76348	0.932432
IL-1+mimicNC-1	6.81655	8.17964	2.46404	12.3803	0.311216	0.213161
IL-1+mimicNC-2	7.40482	8.39236	2.6014	10.6863	0.374576	0.254799
IL-1+mimicNC-3	5.93119	8.04371	2.71954	12.5041	0.275304	0.275303
IL-1+mimic17-1	5.15578	5.51904	1.30041	7.00033	0.300658	0.177158
IL-1+mimic17-2	3.48968	5.51263	0.956073	3.57219	0.36797	0.271487
IL-1+mimic17-3	1.96457	3.15682	1.5892	3.3656	0.248456	0.252486

## Sheet: Fig. 2c
	sham
MMP3	0.932409	0.636854	0.721481	1.62342	1.08601
MMP13	0.989353	0.477826	1.41869	1.38949	0.724249
ADAMTS5	1.82002	1.17606	0.511909	0.9619	0.533647
NOS2	1.31594	1.15356	0.798905	0.943501	0.793386
	DMM+agomir NC
MMP3	9.77458	5.89313	10.921	3.09306	7.40774
MMP13	38.7079	29.9515	18.31	21.7743	27.9458
ADAMTS5	2.31973	5.95441	4.57559	6.47086	2.85593
NOS2	13.0511	14.183	18.2029	5.33725	11.1278
	DMM+agomir 17
MMP3	1.34633	2.24861	1.16395	2.92621	1.39381
MMP13	10.3715	5.99831	9.28278	4.33057	3.61641
ADAMTS5	0.808858	2.50352	3.19089	1.28695	1.02382
NOS2	3.52127	5.92205	2.57772	4.18752	3.28546

## Sheet: Fig. 2d
	MMP13		ADAMTS5		NOS2
Sham-1	8		17.2414		10.5263
Sham-2	16.129		14.2857		10
Sham-3	12.1212		11.7647		15.2174
Sham-4	7.40741		13.5135		7.40741
DMM+agomir NC-1	51.2195		44		72.2222
DMM+agomir NC-2	64.4444		40.4762		62.5
DMM+agomir NC-3	38.2353		38.4615		64.2857
DMM+agomir NC-4	58.6207		52		54.5455
DMM+agomir NC-5	66.6667		61.5385
DMM+agomir 17-1	34.6154		21.6216		41.6667
DMM+agomir 17-2	35.7143		17.0732		37.931
DMM+agomir 17-3	45.4545		32.5		39.3939
DMM+agomir 17-4	38.8889		25.641		51.4286
DMM+agomir 17-5	22.5		13.0435

[truncated: 21 more sheets: Fig. 2e, Fig. 2f, Fig. 3b positive cell, Fig. 3b grade, Fig. 3c, Fig. 3e, Fig. 4b, Fig. 4d, Fig. 6a, Fig. 6d, Fig. 6f western blot, Fig. 6g western blot, Fig. 6h, Fig. 6i, Supplementary Fig. 1, Supplementary Fig. 2, Supplementary Fig. 3, Supplementary Fig. 4 western b, Supplementary Fig. 5, Supplementary Fig.6 …]
